# Supplementary material for: IgG1 Is the Optimal Subtype for Treating Atherosclerosis by Inducing M2 Macrophage Differentiation, and Is Independent of the FcγRIIA Gene Polymorphism
Source: Int J Mol Sci. 2023 Mar 21;24(6):5932. doi: 10.3390/ijms24065932 (PMC10053586; doi:10.3390/ijms24065932)
Supplement: Supplementary file 1 [file ijms-24-05932-s001.zip]

Archive with 1 entries (1 files):
- ijms-2278248-supplementary.pdf
